# Supplementary material for: Mycotoxins and Beyond: Unveiling Multiple Organic Contaminants in Pet Feeds Through HRMS Suspect Screening
Source: Toxins (Basel). 2025 Dec 30;18(1):22. doi: 10.3390/toxins18010022 (PMC12845879; doi:10.3390/toxins18010022)
Supplement: Supplementary file 1 [file toxins-18-00022-s001.zip]

Archive with 1 entries (1 files):
- toxins-4024139-supplementary.xlsx
