# Supplementary material for: Mycotoxins and Beyond: Unveiling Multiple Organic Contaminants in Pet Feeds Through HRMS Suspect Screening
Source: Toxins (Basel). 2025 Dec 30;18(1):22. doi: 10.3390/toxins18010022 (PMC12845879; doi:10.3390/toxins18010022)
Supplement: Supplementary file 1 [file toxins-18-00022-s001.zip › toxins-4024139-supplementary.xlsx]

## Sheet: Table S1
Table S1. Nutritional composition (protein, fat, and moisture) of commercial dog and cat feeds, separated by dry and wet formulations.
Sample	Animal	Type of Formulation	Protein Content %	Fat Content %	Moisture Content %
1	Dog	Dry	30	24	8
2	Dog	Wet	8	6	80
3	Dog	Wet	8	6	80
4	Dog	Wet	8	6	80
5	Dog	Wet	8	6	80
6	Dog	Wet	8	6	80
7	Dog	Wet	8	6	80
8	Dog	Wet	8	6	80
9	Dog	Dry	32	14	8
10	Dog	Dry	32	14	8
11	Dog	Wet	10	5	80.5
12	Dog	Wet	10	5	80.5
13	Dog	Wet	8.5	4	82.8
14	Cat	Wet	11	5	81
15	Cat	Wet	11	5	81
16	Cat	Wet	11	5	81
17	Cat	Wet	11	5	81
18	Dog	Dry	30	16	10
19	Dog	Dry	23	9	10
20	Dog	Dry	5	12	7
21	Dog	Dry	22	10	10
22	Cat	Wet	12	3	82
23	Cat	Wet	12	3	82
24	Cat	Dry	31	9	6
25	Cat	Dry	31	9	6
26	Cat	Dry	31	9	6
27	Cat	Wet	7	3	84
28	Cat	Wet	7	3	84
29	Cat	Dry	30	11	8
30	Cat	Wet	7	3	84
31	Cat	Wet	10.5	6.5	77.9
32	Cat	Wet	7	2.9	82
33	Cat	Dry	29.5	13.5	9
34	Dog	Dry	26	16	8
35	Cat	Wet	6.4	4.1	84.5
36	Cat	Wet	6.4	4.1	84.5
37	Cat	Wet	6.4	4.1	84.5
38	Cat	Wet	6.4	4.1	84.5
39	Cat	Wet	6.4	4.1	84.5
40	Cat	Dry	30	11	7
41	Cat	Wet	8	4.5	82
42	Dog	Wet	9	5	82
43	Cat	Wet	8	4.5	82
44	Cat	Wet	8	4.5	82
45	Dog	Wet	9	5	82
46	Dog	Wet	8	6	80
47	Dog	Wet	8	6	80
48	Dog	Wet	8	6	80
49	Dog	Dry	24	13.8	9
50	Dog	Dry	24	13.8	8
51	Dog	Dry	15	6.5	10
52	Dog	Wet	10	4.5	82
53	Dog	Wet	10	4.5	82
54	Cat	Wet	10	5.5	81
55	Cat	Wet	10	5.5	81
56	Cat	Wet	10	5.5	81
57	Dog	Dry	21	11	15
58	Dog	Dry	21	11	15
59	Dog	Dry	21	11	15
60	Dog	Wet	7	3.8	82.5
61	Cat	Wet	10	5	80
62	Cat	Dry	26	22	8
63	Cat	Wet	14	2.6	80.2
64	Cat	Wet	11.7	2.2	84
65	Cat	Wet	7.8	4	84.5

## Sheet: Table S2
Table S2. UHPLC gradient elution program and MS parameters of LTQ-Orbitrap HRMS applied for the separation of organic contaminants in pet feed
Time (min)	A% (H2O + 0.1 % FA)	B% (MeOH +0.1 % FA)	Flow rate (μL min-1)
0	98	2	400
2	98	2	400
18	2	98	400
20	2	98	400
20.1	98	2	400
25	98	2	400
MS Parameters
Spray Voltage (kV)	4.2
Resolution (FWHM)	60000
Capillary Voltage (V)	60
Tube lens (V)	80
Sealth gas (au)	55
Auxiliary gas (au)	35
Capillary temperature ( oC)	340
Automatic Gain Control (AGC) target	800000

## Sheet: Table S3
Table S3. Raw detections of contaminants per sample (Data derived from the 65 analyzed feed samples (DD = dry dog feed, DC = dry cat feed, WD = wet dog feed, WC = wet cat feed). Presence = 1, Absence = 0.)
Sample	Aclonifen	Aflatoxin B1	Aflatoxin B2	Aflatoxin G1	Aflatoxin G2	Aflatoxin P1	Alternariol	Alternariolmethylether	Atrazine-desethyl	Bupirimate	Citrinin	Diacetoxyscirpenol	Enniatin B	Esculetin	Eugenol	Flutriafol	Formononetin	Fumagilin	Genistein	HT2-Toxin	Pirimiphos-methyl	Pyrogallol	Quercetin	Quercitrin	Sparfloxacin	T2-Triol	T2-Toxin	Tridemorph	Zearalenone
1DD	0	0	0	0	0	0	0	0	0	0	0	0	0	0	0	0	0	0	0	1	0	0	0	0	0	0	0	0	0
2WD	0	1	0	0	0	0	0	0	0	0	0	0	1	0	0	0	0	0	1	1	0	0	0	0	0	0	0	0	0
3WD	0	0	0	0	0	0	0	0	0	0	0	0	0	0	0	0	0	0	0	1	0	0	0	0	0	0	0	0	0
4WD	1	0	0	0	0	0	0	0	0	0	0	0	0	0	0	0	0	0	0	1	0	0	0	0	0	0	0	0	0
5WD	0	0	0	0	0	0	0	0	0	0	0	0	0	0	0	0	0	0	0	1	0	0	0	0	0	0	0	0	0
7WD	0	0	0	0	0	0	0	0	1	0	0	0	0	0	0	0	0	0	0	0	0	0	0	0	0	0	0	0	0
8WD	0	0	0	0	0	0	0	0	1	0	0	0	0	0	1	0	0	0	0	0	0	0	0	0	0	0	0	0	0
6WD	0	0	0	0	0	0	0	0	0	0	0	0	0	0	0	0	0	0	0	0	0	0	0	0	0	1	0	0	0
9DD	0	1	0	0	0	1	0	0	0	0	1	0	0	1	0	0	0	1	1	0	1	0	0	0	0	0	0	0	0
10DD	0	0	0	0	0	0	0	0	0	0	1	1	0	0	0	0	0	0	1	0	0	0	0	0	0	0	0	1	0
11WD	0	1	0	0	0	1	0	0	0	0	0	0	0	0	0	0	0	0	1	0	0	0	0	0	0	0	0	0	0
12WD	0	1	0	0	0	0	0	0	0	0	0	0	0	0	0	0	0	0	1	0	0	0	0	0	0	0	0	0	0
13WD	0	1	0	0	0	1	0	0	0	0	0	0	0	0	0	0	0	0	0	1	0	0	0	0	0	0	0	0	0
14WC	0	0	0	0	0	0	1	0	0	0	0	0	0	0	0	0	0	0	0	0	0	0	1	1	0	0	0	0	0
15WC	0	0	0	0	0	0	0	0	0	0	0	0	0	0	0	0	0	0	0	0	0	0	0	0	0	0	0	0	0
16WC	0	0	0	0	0	0	0	0	0	0	0	0	0	0	0	0	0	0	0	0	0	0	0	0	0	0	0	0	0
17WC	0	0	0	0	0	0	0	0	0	0	0	0	0	0	0	0	0	0	0	0	0	0	1	1	0	0	0	0	0
18DD	0	0	0	0	0	0	0	0	0	0	1	0	1	0	0	0	1	0	1	0	1	0	0	0	0	0	0	1	0
19DD	0	0	0	0	0	0	0	0	0	0	1	0	0	0	0	0	1	0	1	1	0	0	0	0	0	0	0	1	0
20DD	0	1	0	0	0	0	0	0	0	0	1	0	0	0	0	0	1	0	0	0	0	0	0	0	0	0	0	1	0
21DD	0	1	0	0	0	0	0	0	0	0	1	0	0	0	0	0	1	0	1	1	0	0	0	0	0	1	0	0	0
22WC	0	0	0	0	0	0	1	0	0	0	0	0	0	0	0	0	0	0	0	0	0	0	0	0	0	0	0	0	0
23WC	0	0	0	0	0	0	1	0	0	0	1	0	0	0	0	0	1	0	0	0	0	0	0	0	0	0	0	0	0
25DC	0	1	0	0	1	1	0	1	1	0	0	0	0	1	0	0	1	0	1	0	0	0	0	0	0	0	0	0	0
26DC	0	1	0	0	1	1	0	1	0	0	0	0	1	1	0	1	0	0	1	0	0	0	0	0	1	0	0	1	0
24DC	1	1	0	0	1	1	0	1	0	0	1	0	0	0	1	1	1	0	1	0	0	0	0	0	0	0	0	1	0
27WC	0	0	0	0	0	0	1	0	0	1	0	0	0	0	0	0	0	0	0	0	0	0	0	0	0	0	0	0	0
28WC	0	0	0	0	0	0	0	0	0	0	0	0	0	0	0	0	0	0	0	0	0	0	0	0	0	0	0	0	0
29DC	0	1	0	0	0	1	0	0	0	0	1	0	0	0	0	1	1	0	1	1	0	0	0	0	1	0	0	0	0					5
30WC	0	0	0	0	0	0	1	0	0	0	0	0	0	0	0	0	0	0	0	0	0	0	0	0	0	0	0	0	0
31WC	0	0	0	0	0	0	0	0	0	0	0	0	0	0	0	0	0	0	0	1	0	0	0	0	0	0	0	0	0
32WC	0	0	0	0	0	0	0	0	0	0	0	0	0	0	0	0	0	0	0	0	0	0	0	0	0	0	0	0	0
33DC	0	1	0	0	0	1	0	0	0	0	1	0	0	0	0	0	1	0	1	1	0	0	0	0	0	0	0	1	1
34DD	0	1	1	0	0	0	0	0	0	0	0	0	0	1	0	0	0	0	1	0	0	0	0	0	0	1	0	0	0
36WC	0	0	0	0	0	0	0	0	0	0	0	0	0	0	0	0	0	0	0	0	0	0	0	0	0	0	0	0	0
37WC	0	0	0	0	0	0	0	0	0	0	0	0	0	0	0	0	0	0	0	0	0	0	0	0	0	0	0	0	0
35WC	0	0	0	0	0	0	0	0	0	0	0	0	0	0	0	0	0	0	0	0	0	0	0	0	0	0	0	0	0
38WC	0	0	0	0	0	0	0	0	0	0	0	0	0	0	0	0	0	0	0	0	0	0	0	0	0	0	1	0	0
39WC	0	0	0	0	0	0	1	0	0	0	0	0	0	0	0	0	0	0	0	0	0	0	0	0	0	0	0	0	0
40DC	0	0	0	0	0	0	0	0	0	0	1	0	0	0	0	0	1	0	1	1	0	0	0	0	1	0	0	1	0
41WC	0	0	0	0	0	0	0	0	0	0	0	0	0	0	0	0	0	0	0	1	0	0	0	0	0	1	0	0	0
42WD	0	0	0	0	0	0	0	0	0	0	0	0	0	0	0	0	0	0	0	0	0	0	0	0	0	0	0	0	0
43WC	0	0	0	0	0	0	0	0	0	0	0	0	0	0	0	0	0	0	1	1	0	0	0	0	0	0	0	0	0
44WC	0	0	0	0	0	0	0	0	0	0	0	0	0	0	0	0	0	0	1	1	0	0	0	0	0	0	0	0	0
45WD	0	0	0	0	0	0	0	0	0	0	0	0	0	0	0	0	0	0	0	1	0	0	0	0	0	0	0	0	0
47WD	0	1	0	0	0	0	0	0	1	0	0	0	0	0	0	0	0	0	1	0	0	0	0	0	0	0	0	0	0
48WD	0	1	0	0	0	0	0	0	0	0	0	0	0	0	0	0	0	0	0	0	0	0	0	0	0	0	0	0	0
46WD	0	1	0	0	0	0	0	0	0	0	0	0	0	0	0	0	0	0	1	0	0	0	0	0	0	0	0	0	0
49DD	0	1	0	0	0	0	0	0	0	0	0	0	0	0	0	0	0	0	1	0	0	0	0	0	0	1	0	0	0
50DD	0	0	0	0	0	1	0	0	0	0	0	0	0	0	1	0	0	0	1	0	1	0	0	0	0	0	0	0	0
51DD	0	0	0	0	0	0	0	0	0	0	0	0	0	0	0	0	0	1	0	0	0	0	0	0	0	0	0	0	0
52WD	0	0	0	0	0	0	1	0	0	0	0	0	0	0	0	0	0	0	0	0	0	0	0	0	0	0	0	0	0
53WD	0	0	0	0	0	0	0	0	0	0	0	0	0	0	0	0	0	0	0	1	0	0	0	0	0	0	0	0	0
55WC	0	0	0	0	0	0	0	0	0	0	0	0	0	0	0	0	0	0	0	0	0	0	1	0	0	0	0	0	0
56WC	0	0	0	0	0	0	0	0	0	0	0	0	0	0	0	0	0	0	0	0	0	0	1	0	0	0	0	0	0
54WC	0	0	0	0	0	0	0	0	0	0	0	0	0	0	0	0	0	0	0	0	0	0	0	0	0	0	0	0	0
58DD	0	1	0	0	0	1	0	0	1	0	0	1	0	0	0	0	1	0	1	0	0	0	0	0	0	1	0	1	0
59DD	0	1	0	0	0	1	0	0	0	0	0	0	0	0	0	0	1	0	1	0	0	1	0	0	0	1	0	1	0
57DD	0	1	0	0	0	1	0	0	0	0	1	0	0	0	0	0	1	0	1	0	0	0	0	0	0	1	0	1	0
60WD	0	1	0	0	0	1	0	0	0	0	0	0	0	0	0	0	0	0	0	0	0	0	0	0	0	0	1	0	0
61WC	0	0	0	0	0	0	0	0	0	0	0	0	0	0	0	0	0	0	0	0	0	0	0	0	0	1	0	0	0
62DC	0	0	0	0	0	0	0	0	0	0	1	0	1	0	0	0	1	0	0	0	0	0	0	0	0	0	0	0	0
63WC	0	0	0	1	0	0	0	0	0	0	0	0	0	0	0	0	0	0	0	1	0	0	0	0	0	0	0	0	0
64WC	0	0	0	1	0	0	0	0	0	0	0	0	0	0	0	0	0	0	0	1	0	0	0	0	0	0	0	0	0
65WC	0	1	0	0	0	0	0	0	0	0	0	0	0	0	0	0	0	0	1	1	0	0	0	0	0	1	0	0	0
	Aclonifen	Aflatoxin B1	Aflatoxin B2	Aflatoxin G1	Aflatoxin G2	Aflatoxin P1	Alternariol	Alternariolmethylether	Atrazine-desethyl	Bupirimate	Citrinin	Diacetoxyscirpenol	Enniatin B	Esculetin	Eugenol	Flutriafol	Formononetin	Fumagilin	Genistein	HT2-Toxin	Pirimiphos-methyl	Pyrogallol	Quercetin	Quercitrin	Sparfloxacin	T2-Triol	T2-Toxin	Tridemorph	Zearalenone
Total Identifications (D+W)	2	22	1	2	3	13	7	3	5	1	13	2	4	4	3	3	14	2	25	20	3	1	4	2	3	10	2	11	1
Percentage (65)	0.0307692	0.338462	0.0153846	0.0307692	0.0461538	0.2	0.107692	0.0461538	0.0769231	0.0153846	0.2	0.0307692	0.0615385	0.0615385	0.0461538	0.0461538	0.215385	0.0307692	0.384615	0.307692	0.0461538	0.0153846	0.0615385	0.0307692	0.0461538	0.153846	0.0307692	0.169231	0.0153846
Number (Wet)	1	9	0	2	0	3	7	0	3	1	1	0	1	0	1	0	1	0	8	14	0	0	4	2	0	4	2	0	0
RATE (WET)	0.0227273	0.204545	0	0.0454545	0	0.0681818	0.159091	0	0.0681818	0.0227273	0.0227273	0	0.0227273	0	0.0227273	0	0.0227273	0	0.181818	0.318182	0	0	0.0909091	0.0454545	0	0.0909091	0.0454545	0	0
Number (Dry)	1	13	1	0	3	10	0	3	2	0	12	2	3	4	2	3	13	2	17	6	3	1	0	0	3	6	0	11	1
RATE (DRY)	0.0526316	0.684211	0.0526316	0	0.157895	0.526316	0	0.157895	0.105263	0	0.631579	0.105263	0.157895	0.210526	0.105263	0.157895	0.684211	0.105263	0.894737	0.315789	0.157895	0.0526316	0	0	0.157895	0.315789	0	0.578947	0.0526316

## Sheet: Table S4
Table S4. Correlation coefficients (r-values) between nutritional parameters and contaminant categories
Parameter	Mycotoxins	Pesticides	Pharmaceuticals	Plant metabolites
Protein (%)	0.78	0.65	-0.59	-0.2
Fat (%)	-0.88	-0.58	0.58	0.39
Moisture (%)	-0.86	-0.67	0.67	0.49

## Sheet: Table S5
Table S5. PCA loadings of nutritional parameters and contaminant categories
Variable	PC1 (62.4%)	PC2 (12.4%)	PC3 (12.1%)
Protein	0.82	-0.11	0.09
Fat	0.41	-0.21	0.79
Moisture	-0.32	0.84	0.26
Mycotoxins	0.88	-0.14	0.12
Pesticides	0.79	-0.18	0.22
Pharmaceuticals	-0.29	0.81	0.27
Plant metabolites	0.46	0.21	0.74

## Sheet: Table S6
Table S6. Analysis of suspect screening by UHPLC-LTQ-ORBITRAP-MS
Compounds (tentatively identified)	Adduct Ion	Mean error (ppm)	Theoretical m/z	Experimental MS/MS Product Ions (NCE 35%)	Retention Time, Rt (min)	Confidence Level*	Reference
Aclonifen	[M+H]+	2.72	265.037	248.2, 264.9	11.04	2	Pubchem, MassBank, NIST
Aflatoxin B1	[M+H]+	0.09	313.071	285.1, 298.0	12.5	2	mzCloud, MassBank, NIST
Aflatoxin B2	[M+H]+	0.63	315.086	287.1, 297.2	13.2	2	mzCloud, MassBank, NIST
Aflatoxin G1	[M+H]+	1.64	329.066	311.0, 283.2	9.44	2	mzCloud, MassBank, NIST
Aflatoxin G2	[M+H]+	-3.42	331.081	313.0, 303.2	12.52	2	mzCloud, MassBank, NIST
Aflatoxin P1	[M+H]+	-0.55	299.054	271.1	12.89	2	Pubchem, [51]
Alternariol	[M+H]+	-4.31	259.06	241.0, 259.0	10.11	1	Standard
Alternariolmethylether	[M+H]+	-0.09	273.076	241.0, 2558.1	11.41	2	mzCloud, MassBank, NIST
Atrazine-desethyl	[M+H]+	3.27	188.07	146.1	5.25	2	mzCloud, MassBank, NIST
Bupirimate	[M+H]+	-1.28	317.165	237.3, 272.3	13.57	1	Standard
Citrinin	[M+H]+	-1.48	233.081	205.1, 147.0	7.43	1	Standard
Diacetoxyscirpenol	[M+H]+	-4.09	349.165	349.2	12.27	2	mzCloud, MassBank, NIST
Enniatin B	[M+H]+	-0.07	640.417	527.3, 427.4	17.08	2	mzCloud, MassBank, NIST
Esculetin	[M+H]+	-0.12	179.034	151.1, 161.1	13.88	2	mzCloud, MassBank, NIST
Eugenol	[M+H]+	-0.19	165.091	137.2, 119.2	21.16	2	mzCloud, MassBank, NIST
Flutriafol	[M+H]+	4.41	302.11	284.2	17.67	1	Standard
Formononetin	[M+H]+	-0.61	269.081	254.0, 237.1	7.69	2	mzCloud, MassBank, NIST
Fumagilin	[M+H]+	3.58	459.236	177.2	8.99	2	NIST, [51]
Genistein	[M+H]+	0.76	433.113	153.0, 215.1	9.13	2	mzCloud, MassBank, NIST
HT2-Toxin	[M+H]+	-4.22	425.216	365.4	17.23	1	Standard
Pirimiphos-methyl	[M+H]+	-1.4	306.104	278.2, 164.1	15.08	1	Standard
Pyrogallol	[M+H]+	-1.29	127.039	109.1, 95.1	9.7	2	mzCloud, MassBank, NIST
Quercetin	[M+H]+	-4.42	303.05	285.0, 257.1	10.26	2	mzCloud, MassBank, NIST
Quercitrin	[M+H]+	-0.36	449.108	325	10.31	2	mzCloud, MassBank, NIST
Sparfloxacin	[M+H]+	-2.23	393.174	349.3, 393.1	8.08	2	mzCloud, NIST
T2-Toxin	[M+H]+	-3.61	467.227	467.2, 365.2	14.64	1	Standard
T2-Triol	[M+H]+	-2.28	383.206	327.2, 365.2	16.65	2	[51]
Tridemorph	[M+H]+	-0.16	298.312	130.1, 144.1	19.2	1	Standard
Zearalenone	[M+H]+	-1.88	301.143	301.1, 283.1	14.21	1	Standard
*Confidence levels according to (Schymanski et al., 2014), 1 stands for the identifications confirmed by comparing MS/MS spectra with the MS/MS of either in-house spectral library or standard solutions, 2 stands for identifications confirmed by comparing the MS/MS spectra with MS/MS of online spectral libraries such as mzCloud™ etc.

## Sheet: Figure S1
Figure S1. Custom workflow of compound discoverer 3.3 for the suspect screening of feed samples
